# Supplementary material for: Anticancer mechanism of 7-α-hydroxyfrullanolide on microtubules and computational prediction of its target binding in triple-negative breast cancer cells
Source: PeerJ. 2022 May 27;10:e13508. doi: 10.7717/peerj.13508 (PMC9150694; doi:10.7717/peerj.13508)
Supplement: Supplemental Information 2 [file peerj-10-13508-s002.xlsx]

## Sheet: Raw-Absorbance for Figure 1B
Peak no.	Maximum absorbance (lmax) identification at 1,006.77 μM 7HF
	n1		n2		n3
	Wavelength (nm.)	Absorbance	Wavelength (nm.)	Absorbance	Wavelength (nm.)	Absorbance
1	1066	0.02313	1069	0.01949	1066	0.01132
2	910	0.02586	911	0.02299	1025	0.00803
3	821	0.02464	784	0.01929	908	0.01149
4	631	0.02071	695	0.01648	856	0.00854
5	268	0.37099	268	0.41006	718	0.00345
6					510	-0.00162
7					376	0.00764
8					268	0.58051
Note.
Bold = λmax at wavelength 268 nm
