# Supplementary material for: Anticancer mechanism of 7-α-hydroxyfrullanolide on microtubules and computational prediction of its target binding in triple-negative breast cancer cells
Source: PeerJ. 2022 May 27;10:e13508. doi: 10.7717/peerj.13508 (PMC9150694; doi:10.7717/peerj.13508)
Supplement: Supplemental Information 3 [file peerj-10-13508-s003.xlsx]

## Sheet: Raw_Absorbance for Figure 1C
7HF concentration (μM)	Absorbance (at 268 nm)
	n1	n2	n3	Mean	SD
125.85	0.09184	0.084	0.05441	0.07675	0.0197401
251.69	0.34277	0.38235	0.29	0.338373	0.0463317
503.38	0.41608	0.44129	0.49	0.449123	0.0375774
1006.77	0.68008	0.64546	0.63684	0.654127	0.0228858
2013.53	0.70305	0.731	0.9106	0.78155	0.112631
4027.06	0.96164	0.97003	0.8335	0.921723	0.0765187
Note.
SD = Standard deviation
