# Supplementary material for: Anticancer mechanism of 7-α-hydroxyfrullanolide on microtubules and computational prediction of its target binding in triple-negative breast cancer cells
Source: PeerJ. 2022 May 27;10:e13508. doi: 10.7717/peerj.13508 (PMC9150694; doi:10.7717/peerj.13508)
Supplement: Supplemental Information 4 [file peerj-10-13508-s004.xlsx]

## Sheet: Raw_Absorbance for Figure 1D
Time (h)	Relative absorbance (at 268 nm)
	7HF-cells culture					7HF cells-free medium
	n1	n2	n3	Mean	SD	n1	n2	n3	Mean	SD
0	0	0	0	0	0	0	0	0	0	0
0.25	-0.037	-0.091	-0.035	-0.0543333	0.03177	0.188	0.256	0.2	0.214667	0.0362951
0.5	0.008	-0.022	-0.003	-0.00566667	0.0151767	0.359	0.333	0.355	0.349	0.014
0.75	0.205	0.239	0.141	0.195	0.0497594	0.249	0.226	0.306	0.260333	0.0411866
1	0.24	0.19	0.211	0.213667	0.0251064	0.292	0.28	0.312	0.294667	0.0161658
5	-0.024	0.025	-0.004	-0.001	0.0246374	0.279	0.381	0.363	0.341	0.0544426
9	-0.181	-0.092	-0.095	-0.122667	0.0505404	0.387	0.332	0.358	0.359	0.0275136
13	-0.207	-0.209	-0.099	-0.171667	0.0629391	0.196	0.212	0.285	0.231	0.0474447
17	-0.3	-0.282	-0.177	-0.253	0.0664304	0.23	0.094	0.172	0.165333	0.0682447
24	-0.269	-0.295	-0.248	-0.270667	0.0235443	-0.104	-0.063	-0.15	-0.105667	0.0435239
Note. The relative absorbance of 7HF was subtracted from that present in only medium and DMSO-medium (in cells-free medium) and in cells-medium and DMSO-cells medium (in cells culture).
SD = Standard deviation
