# Supplementary material for: Anticancer mechanism of 7-α-hydroxyfrullanolide on microtubules and computational prediction of its target binding in triple-negative breast cancer cells
Source: PeerJ. 2022 May 27;10:e13508. doi: 10.7717/peerj.13508 (PMC9150694; doi:10.7717/peerj.13508)
Supplement: Supplemental Information 5 [file peerj-10-13508-s005.xlsx]

## Sheet: Raw_WB for Figure 2D
7HF_Time(h)	Relative protein expression
	Bub3					Cyclin B1					p-Cdk1 (Tyr15)
	n1	n2	n3	Mean	SD	n1	n2	n3	Mean	SD	n1	n2	n3	Mean	SD
0	0.22	0.2	0.19	0.203333	0.0152753	0.41	0.43	0.44	0.426667	0.0152753	0.45	0.46	0.47	0.46	0.01
12	0.67	0.64	0.61	0.64	0.03	0.98	1.15	0.88	1.00333	0.136504	0.53	0.58	0.55	0.553333	0.0251661
24	0.56	0.58	0.59	0.576667	0.0152753	0.56	0.51	0.64	0.57	0.0655744	0.57	0.66	0.55	0.593333	0.0585947
48	0.38	0.38	0.4	0.386667	0.011547	0.5	0.51	0.49	0.5	0.01	0.39	0.4	0.42	0.403333	0.0152753
Note.
Relative protein expression was from the expressions of Bub3, cyclin B1, p-Cdk1 (Tyr15) divided by their β-actin (see Figure S2)
SD = Standard deviation

## Sheet: Raw_WB for Figure 2E
7HF_Concentration (µM)	Relative protein expression
	Bub3					Cyclin B1					p-Cdk1 (Tyr15)
	n1	n2	n3	Mean	SD	n1	n2	n3	Mean	SD	n1	n2	n3	Mean	SD
0	0.28	0.4	0.39	0.356667	0.0665833	0.3	0.28	0.28	0.286667	0.011547	0.5	0.38	0.36	0.413333	0.0757188
6	0.59	0.69		0.64	0.0707107	0.71	0.76		0.735	0.0353553	0.57	0.69	0.43	0.563333	0.130128
12	0.44	0.5	0.49	0.476667	0.0321455	0.61	0.72	0.67	0.666667	0.0550757	0.78	0.68	0.83	0.763333	0.0763763
24	0.49	0.39	0.33	0.403333	0.080829	0.42	0.44	0.44	0.433333	0.011547	0.97	0.83	0.83	0.876667	0.080829
Note.
Relative protein expression was from the expressions of Bub3, cyclin B1, p-Cdk1 (Tyr15) divided by their β-actin (see Figure S2)
SD = Standard deviation
Bub3 and cyclin B1 expressions at 6 µM were used intensity calculation for n1-n2
