# Supplementary material for: Anticancer mechanism of 7-α-hydroxyfrullanolide on microtubules and computational prediction of its target binding in triple-negative breast cancer cells
Source: PeerJ. 2022 May 27;10:e13508. doi: 10.7717/peerj.13508 (PMC9150694; doi:10.7717/peerj.13508)
Supplement: Supplemental Information 6 [file peerj-10-13508-s006.xlsx]

## Sheet: Raw_cell population_12 h
7HF_Concentration (µM) (at 12 h)	Cell population (%)
	G1 phase					S phase					G2/M phase
	n1	n2	n3	Mean	SD	n1	n2	n3	Mean	SD	n1	n2	n3	Mean	SD
0	34.02	29.28	27.39	30.23	3.41557	39.69	46.58	48	44.7567	4.44493	20.84	19.25	20.11	20.0667	0.795885
6	49.94	45.2	41.7	45.6133	4.13552		31.91	26.73	29.32	3.66281	29.52	20.69	29.83	26.68	5.18981
12	36.42	35.8	34.36	35.5267	1.05685		31.54	32.31	31.925	0.544472		29.98	32.5	31.24	1.78191
24	30.74	30.32	29.12	30.06	0.840714		36.13	33.64	34.885	1.7607		32.25	32.02	32.135	0.162635
Note.
SD = Standard deviation
S phase at 6, 12, and 24 µM were used cell population (%) calculation for n2-n3
G2/M phase at 12 and 24 µM were used cell population (%) calculation for n2-n3
The result repressent as Figure 3A-B

## Sheet: Raw_cell population_24 h
7HF_Concentration (µM) (at 24 h)	Cell population (%)
	G1 phase					S phase					G2/M phase
	n1	n2	n3	Mean	SD	n1	n2	n3	Mean	SD	n1	n2	n3	Mean	SD
0	34.58	34.76	32.24	33.86	1.40584	48.28	49.28	50.02	49.1933	0.873232	13.73	14.41	17.18	15.1067	1.82747
6	52.73	51.72	50.22	51.5567	1.26295	30.94	34.95	38.03	34.64	3.55515	13.6	12.38	10.93	12.3033	1.33665
12	55.42	56.04	53.14	54.8667	1.52713	24.28	30.05	34.73	29.6867	5.23447	16.7	12.28	12.22	13.7333	2.56938
24	55.3	53.51	54.64	54.4833	0.905226		23.13	25.97	24.55	2.00818	26.9	22.11	18.92	22.6433	4.01664
Note.
SD = Standard deviation
S phase at 24 µM were used cell population (%) calculation for n2-n3
The result repressent as Figure 3A-C
