# Supplementary material for: Anticancer mechanism of 7-α-hydroxyfrullanolide on microtubules and computational prediction of its target binding in triple-negative breast cancer cells
Source: PeerJ. 2022 May 27;10:e13508. doi: 10.7717/peerj.13508 (PMC9150694; doi:10.7717/peerj.13508)
Supplement: Supplemental Information 7 [file peerj-10-13508-s007.xlsx]

## Sheet: Raw_DDR protein expression
7HF_Concentration (µM) at 24 h	Relative protein expression
	Rb					p-Rb (Ser780)					Chk1					p-Chk1 (Ser345)					Chk2					p-Chk2 (Ser516)					p-H2AX (Ser139)
	n1	n2	n3	Mean	SD	n1	n2	n3	Mean	SD	n1	n2	n3	Mean	SD	n1	n2	n3	Mean	SD	n1	n2	n3	Mean	SD	n1	n2	n3	Mean	SD	n1	n2	n3	Mean	SD
0											0.384	0.370548	0.404667	0.386405	0.017186	0.019711	0.0286099	0.0123288	0.0202165	0.00815231	0.384	0.219	0.211	0.271333	0.0976542	0.052	0.048	0.04	0.0466667	0.0061101	0.342	0.235	0.228	0.268333	0.0638931
6											0.668639	0.463462	0.654008	0.59537	0.11447	0.0769231	0.0831818	0.0797468	0.0799506	0.00313434	0.138	0.144	0.14	0.140667	0.00305505	0.038	0.033	0.03	0.0336667	0.00404145	0.217	0.357	0.25	0.274667	0.073187
24											0.592357	0.512281	0.455307	0.519982	0.0688485	0.119108	0.217467	0.175556	0.17071	0.0493581	0.134	0.047	0.089	0.09	0.0435086	0.022	0.024	0.02	0.022	0.002	0.3	0.219	0.181	0.233333	0.060781
Note.
Relative protein expression was from the expressions of Rb, p-Rb, Chk1, p-Chk1, Chk2, p-Chk2, and p-H2AX divided by their β-actin (see Figure S4)
SD = Standard deviation
Grey fill = not detected
