# Supplementary material for: Anticancer mechanism of 7-α-hydroxyfrullanolide on microtubules and computational prediction of its target binding in triple-negative breast cancer cells
Source: PeerJ. 2022 May 27;10:e13508. doi: 10.7717/peerj.13508 (PMC9150694; doi:10.7717/peerj.13508)
Supplement: Supplemental Information 8 [file peerj-10-13508-s008.xlsx]

## Sheet: Raw_Tubulin poymerizationAssay
Sample	Time (mins)
	0					1					2					3					4					5					6					7					8					9
	n1	n2	n3	Mean RFU	SD	n1	n2	n3	Mean RFU	SD	n1	n2	n3	Mean RFU	SD	n1	n2	n3	Mean RFU	SD	n1	n2	n3	Mean RFU	SD	n1	n2	n3	Mean RFU	SD	n1	n2	n3	Mean RFU	SD	n1	n2	n3	Mean RFU	SD	n1	n2	n3	Mean RFU	SD	n1	n2	n3	Mean RFU
Control	4363	3810	4316	4163	306.609	4244	3647	4104	3998.33	312.212	4016	3549	3915	3826.67	245.712	3767	3353	3861	3660.33	270.276	3670	3224	3711	3535	270.113	3531	3275	3681	3495.67	205.293	3533	3199	3711	3481	259.931	3497	3324	3739	3520	208.454	3573	3338	3851	3587.33	256.8	3673	3489	3993	3718.33
3 uM Paclitaxel	5330	4528	5201	5019.67	430.653	5303	4743	4916	4987.33	286.734	5220	4358	4850	4809.33	432.437	5259	4230	4633	4707.33	518.512	5389	4251	4560	4733.33	588.468	5720	4146	4527	4797.67	821.166	6135	4216	4627	4992.67	1010.41	6673	4254	4797	5241.33	1269.24	7446	4549	5149	5714.67	1529.1	8182	4902	5638	6240.67
3 uM Vincristine	5058	5294	5403	5251.67	176.353	4828	5287	5266	5127	259.154	4608	5185	5040	4944.33	300.161	4082	4947	4844	4624.33	472.49	3939	5103	4627	4556.33	585.209	3764	4586	4457	4269	442.074	3668	4440	4404	4170.67	435.694	3800	4346	4319	4155	307.735	3541	4258	4241	4013.33	409.141	3536	4385	4205	4042
3 uM Doxorubicin	5340	4389	4827	4852	475.993	5162	4244	4809	4738.33	463.062	4927	4127	4584	4546	401.351	4611	3991	4395	4332.33	314.715	4423	3810	4241	4158	314.816	4355	3751	4171	4092.33	309.589	4305	3687	4132	4041.33	318.82	4218	3647	4123	3996	305.953	4225	3649	4129	4001	308.597	4390	3702	4340	4144
6 uM 7HF	4377	4525	4861	4587.67	248.011	4039	4612	4781	4477.33	388.899	3945	4474	4609	4342.67	350.942	3671	4376	4482	4176.33	440.829	3545	4194	4362	4033.67	431.454	3539	4167	4400	4035.33	445.345	3482	4172	4305	3986.33	441.799	3521	4266	4519	4102	518.819	3708	4224	4674	4202	483.376	3840	4411	5011	4420.67
12 uM 7HF	5009	4378	4600	4662.33	320.085	4763	4212	4502	4492.33	275.627	4489	4022	4454	4321.67	260.108	4250	3867	4240	4119	218.296	4159	3829	4180	4056	196.868	4097	3732	4158	3995.67	230.37	4096	3591	4102	3929.67	293.309	4094	3665	4238	3999	298.079	4350	3649	4329	4109.33	398.799	4669	3689	4590	4316
24 uM 7HF	4655	4401	4433	4496.33	138.338	3984	4203	4400	4195.67	208.097	3672	4067	4245	3994.67	293.268	3438	3901	4098	3812.33	338.816	3454	3799	4084	3779	315.476	3368	3711	3974	3684.33	303.879	3322	3613	3978	3637.67	328.695	3330	3671	4131	3710.67	401.971	3406	3664	4172	3747.33	389.74	3569	3676	4443	3896
Note.
RFU = Relative fluorescence units
SD = Standard deviation
[truncated: 256 more columns]
